# Supplementary material for: Post-Migration Stressors and Health-Related Quality of Life in Refugees from Syria Resettled in Sweden
Source: Int J Environ Res Public Health. 2022 Feb 22;19(5):2509. doi: 10.3390/ijerph19052509 (PMC8909133; doi:10.3390/ijerph19052509)
Supplement: Supplementary file 1 [file ijerph-19-02509-s001.zip]

Archive with 1 entries (1 files):
- ijerph-1541414-supplementary.pdf
